# Supplementary material for: Antiviral Activity of Isoquinolone Derivatives against Influenza Viruses and Their Cytotoxicity
Source: Pharmaceuticals (Basel). 2021 Jul 6;14(7):650. doi: 10.3390/ph14070650 (PMC8308780; doi:10.3390/ph14070650)
Supplement: Supplementary file 1 [file pharmaceuticals-14-00650-s001.zip]

Archive with 1 entries (1 files):
- Supplementary data (Jang) R2C1 Corrected.pdf
